# Supplementary material for: The impact of Wolbachia infection on the rate of vertical transmission of dengue virus in Brazilian Aedes aegypti
Source: Parasit Vectors. 2017 Jun 17;10:296. doi: 10.1186/s13071-017-2236-z (PMC5474007; doi:10.1186/s13071-017-2236-z)
Supplement: Additional file 1: — Summary descriptions of all experiments, including DENV infection rates, DENV copies for mosquito adults and larvae, and fecundity counts (XLSX 69 kb) [file 13071_2017_2236_MOESM1_ESM.xlsx]

## Sheet: Summary data
Additional File 1: Overview of vertical transmission experiments
Tab 1: Summary data of oral feeding and injection experiments
	Oral Feed				Injection
	D4		DENV-1	DENV-3	DENV-4 #1	DENV-4 #2	DENV-4 #3	Total
Parents
Infected (-Wolb)	11		24	19	31	12	17	103
Total (-Wolb)	60		24	19	31	12	17	103
Infected (+Wolb)	2		22	31	14	26	39	132
Total (+Wolb)	81		23	32	14	27	39	135
Proportion infected (-Wolb)	0.183333		1	1	1	1	1	1
Proportion infected (+Wolb)	0.0246914		0.956522	0.96875	1	0.962963	1	0.977778
Larvae
Total -Wolb larvae	713		277	168	274	113	168	1000
Total +Wolb larvae	556		388	371	52	361	385	1557
Infected pools (-Wolb)	1		1	0	3	0	1	5
Total pools (-Wolb)	85		68	38	63	24	63	256
Infected pools (+Wolb)	0		0	0	1	2	0	3
Total pools (+Wolb)	78		86	82	15	82	89	354
Proportion infected (-Wolb)	0.0117647		0.0147059	0	0.047619	0	0.015873	0.0195312
Proportion infected (+Wolb)	0		0	0	0.0666667	0.0243902	0	0.00847458

## Sheet: Oral feeding experiment
Additional File 1: Overview of vertical transmission experiments				Notes: DENV copies represents copies per 1ug of total RNA, based on the mean of duplicates analysed via RT-qPCR, and adjusted for dilution factors
Tab 2: RT-qPCR data for DENV-4 oral feeding experiment				TET refers to parents and larvae without Wolbachia infection
				MEL refers to parents and larvae with wMel infection
TET						MEL
	Parent	DENV copies					Parent	DENV copies
	TET 1	0					MEL 1	0
	TET 10	0					MEL 104	0
	TET 11	0					MEL 111	0
	TET 12	0					MEL 112	0
	TET 13	9.51487e+07					MEL 121	0
	TET 14	0					MEL 124	0
	TET 17	2.16746e+07					MEL 127	0
	TET 19	0					MEL 128	0
	TET 2	0					MEL 13	0
	TET 20	0					MEL 130	0
	TET 21	0					MEL 131	0
	TET 23	7.87887e+06					MEL 133	0
	TET 24	0					MEL 136	0
	TET 29	0					MEL 138	0
	TET 3	0					MEL 14	0
	TET 31	4.04162e+06					MEL 140	0
	TET 32	0					MEL 141	0
	TET 33	0					MEL 142	0
	TET 34	0					MEL 145	0
	TET 36	4173.91					MEL 148	0
	TET 38	0					MEL 149	0
	TET 4	1123.15					MEL 15	0
	TET 41	0					MEL 151	0
	TET 44	0					MEL 156	0
	TET 49	0					MEL 157	0
	TET 5	0					MEL 159	0
	TET 50	0					MEL 16	0
	TET 51	0					MEL 160	0
	TET 52	0					MEL 19	0
	TET 53	0					MEL 20	881.602
	TET 54	0					MEL 22	0
	TET 55	0					MEL 24	0
	TET 57	0					MEL 26	0
	TET 58	0					MEL 27	0
	TET 58	0					MEL 28	0
	TET 60	4219.88					MEL 29	0
	TET 61	0					MEL 3	0
	TET 63	0					MEL 30	0
	TET 65	7.03564e+06					MEL 33	0
	TET 66	2.48788e+08					MEL 34	0
	TET 67	8.18106e+06					MEL 35	0
	TET 70	0					MEL 36	0
	TET 71	0					MEL 38	0
	TET 73	9.17094e+06					MEL 39	0
	TET 75	0					MEL 44	0
	TET 76	0					MEL 45	0
	TET 77	0					MEL 46	0
	TET 78	0					MEL 47	0
	TET 79	0					MEL 48	0
	TET 82	0					MEL 49	0
	TET 83	0					MEL 50	0
	TET 84	0					MEL 51	0
	TET 85	0					MEL 53	0
	TET 86	0					MEL 56	0
	TET 87	0					MEL 57	0
	TET 88	0					MEL 58	0
	TET 90	0					MEL 59	0
	TET 92	0					MEL 6	0
	TET 93	0					MEL 62	0
	TET 97	0					MEL 63	0
							MEL 64	0
							MEL 65	0
Positive pools		Tet 73 pool 2					MEL 66	0
DENV copies		467.235					MEL 67	0
							MEL 71	0
							MEL 75	0
							MEL 79	0
							MEL 8	0
							MEL 80	0
							MEL 81	0
							MEL 83	0
							MEL 84	0
							MEL 86	0
							MEL 87	0
							MEL 88	1057.47
							MEL 89	0
							MEL 90	0
							MEL 92	0
							MEL 93	0
							MEL 95	0
							MEL 96	0

## Sheet: DENV-1 Injection
Additional File 1: Overview of vertical transmission experiments						Notes: DENV copies represents copies per 1ug of total RNA, based on the mean of duplicates analysed via RT-qPCR, and adjusted for dilution factors
Tab 3: RT-qPCR data for DENV-1 injection experiment						TET refers to parents and larvae without Wolbachia infection
						MEL refers to parents and larvae with wMel infection
TET								MEL
	Parent	DENV copies	Larvae	Pools	Infected pools	DENV copies			Parent	DENV copies	Larvae	Pools	Infected pools	DENV copies
	TET 10	8.41194e+06	37	8	0				MEL 14	2.8689e+07	30	6	0
	TET 14	3.05786e+06	4	1	0				MEL 15	22428.3	27	6	0
	TET 15	6.91487e+08	1	1	0				MEL 16	3.60531e+07	8	2	0
	TET 22	199298	2	1	0				MEL 18	5.46335e+07	37	8	0
	TET 24	4.80402e+06	5	1	0				MEL 19	179125	30	6	0
	TET 25	1.25661e+06	0	0	0				MEL 22	1.39221e+06	0	0	0
	TET 29	5.14306e+06	36	7	0				MEL 23	7.15579e+07	1	1	0
	TET 30	9.71702e+08	0	0	0				MEL 26	5.04083e+07	36	8	0
	TET 33	4.13592e+07	36	8	0				MEL 27	1.50534e+07	7	2	0
	TET 34	369769	25	5	0				MEL 29	2.00696e+07	15	3	0
	TET 37	1.31212e+09	5	5	0				MEL 31	0	0	0	0
	TET 38	1.58002e+08	0	0	0				MEL 32	4.07589e+07	28	6	0
	TET 48	5.27033e+06	16	4	0				MEL 34	2.26542e+06	8	2	0
	TET 49	3.72321e+07	10	2	0				MEL 35	108.515	14	3	0
	TET 50	2.73531e+07	21	6	0				MEL 36	73453.2	14	3	0
	TET 54	2.02234e+06	0	0	0				MEL 37	104318	8	2	0
	TET 55	241064	1	1	0				MEL 38	4.2194e+07	13	3	0
	TET 6	4.58567e+06	36	8	1	1.42064e+06			MEL 39	4.19386e+07	0	0	0
	TET 62	2.52381e+08	7	2	0				MEL 40	4536.5	48	10	0
	TET 63	9.26526e+07	4	1	0				MEL 41	1.21696e+08	22	5	0
	TET 64	7.41599e+08	0	0	0				MEL 42	6.5712e+07	7	2	0
	TET 9	3.51933e+06	0	0	0				MEL 5	6.33157e+07	33	7	0
	TET 92	4.15345e+07	11	3	0				MEL 6	16041.4	2	1	0
	TET 96	8.48069e+06	20	4	0
										Total	388	86	0
		Total	277	68	1

## Sheet: DENV-3 Injection
Additional File 1: Overview of vertical transmission experiments						Notes: DENV copies represents copies per 1ug of total RNA, based on the mean of duplicates analysed via RT-qPCR, and adjusted for dilution factors
Tab 4: RT-qPCR data for DENV-3 injection experiment						TET refers to parents and larvae without Wolbachia infection
						MEL refers to parents and larvae with wMel infection
TET								MEL
	Parent	DENV copies	Larvae	Pools	Infected pools	DENV copies			Parent	DENV copies	Larvae	Pools	Infected pools	DENV copies
	TET 1	1.65246e+07	0	0	0				MEL 10	2.22591e+06	3	1	0
	TET 10	2.57309e+08	35	7	0				MEL 12	2.05823e+07	2	1	0
	TET 17	5.62441e+07	0	0	0				MEL 13	1.25257e+07	0	0	0
	TET 19	1.86377e+07	6	2	0				MEL 16	3.33975e+06	0	0	0
	TET 2	1.26353e+07	5	1	0				MEL 17	7.82549e+06	13	3	0
	TET 20	5.47025e+07	8	2	0				MEL 18	3.84536e+07	34	7	0
	TET 21	8.61474e+06	0	0	0				MEL 24	8.58974e+08	0	0	0
	TET 33	1.42021e+07	0	0	0				MEL 4	7.36985e+06	0	0	0
	TET 34	2.09674e+08	46	10	0				MEL 40	3.18999e+07	0	0	0
	TET 36	983480	15	3	0				MEL 42	1.65323e+07	0	0	0
	TET 37	2.4174e+06	0	0	0				MEL 43	7.54317e+07	5	1	0
	TET 39	9.00392e+06	5	1	0				MEL 47	6.48254e+07	44	9	0
	TET 41	1.02483e+07	1	1	0				MEL 48	5.63502e+07	0	0	0
	TET 48	5.50879e+07	0	0	0				MEL 5	3.68781e+07	0	0	0
	TET 57	7.58337e+07	42	9	0				MEL 50	29.5671	36	8	0
	TET 6	5.36314e+06	0	0	0				MEL 51	9.88926e+07	4	1	0
	TET 66	1.02201e+06	0	0	0				MEL 53	8.00906e+06	0	0	0
	TET 71	496329	4	1	0				MEL 54	5.01414e+06	1	1	0
	TET 9	4.13351e+07	1	1	0				MEL 56	3.08352e+06	30	6	0
									MEL 57	3.15474e+07	4	1	0
		Total	168	38	0				MEL 58	9.88843e+06	6	2	0
									MEL 59	1.00653e+07	15	3	0
									MEL 60	0	0	0	0
									MEL 61	8.71684e+07	7	2	0
									MEL 62	3.70537e+06	14	3	1
									MEL 63	6.42308e+06	28	6	0
									MEL 64	1.38972e+07	20	4	0
									MEL 65	346861	2	1	0
									MEL 66	2.46221e+06	45	9	0
									MEL 68	6.9181e+06	31	7	0
									MEL 69	1.78103e+07	27	6	0
										Total	371	82	0

## Sheet: DENV-4 Injection
Additional File 1: Overview of vertical transmission experiments						Notes: DENV copies represents copies per 1ug of total RNA, based on the mean of duplicates analysed via RT-qPCR, and adjusted for dilution factors
Tab 5: RT-qPCR data for DENV-4 injection experiments						TET refers to parents and larvae without Wolbachia infection
						MEL refers to parents and larvae with wMel infection
Experiment 1
TET								MEL
	Parent	DENV copies	Larvae	Pools	Infected pools	DENV copies			Parent	DENV copies	Larvae	Pools	Infected pools	DENV copies
	TET 12	1.99564e+06	0	0	0				MEL 1	5.75543e+06	0	0	0
	TET 13	8.41269e+06	18	4	0				MEL 11	1.0603e+08	11	3	1	618.568
	TET 15	3.92931e+06	4	1	0				MEL 12	3.26143e+07	0	0	0
	TET 16	5.43145e+06	26	6	1	2959.23			MEL 13	2.2307e+07	10	2	0
	TET 17	7.06475e+06	1	1	1	1407.53			MEL 14	1.17214e+07	2	1	0
	TET 19	3.47642e+06	2	1	1	3394.92			MEL 17	3.07957e+06	0	0	0
	TET 21	3.26468e+07	0	0	0				MEL 21	3.14764e+06	5	1	0
	TET 30	4.7262e+07	5	1	0				MEL 27	1.16598e+08	6	2	0
	TET 31	1.81619e+08	0	0	0				MEL 29	8.80125e+08	0	0	0
	TET 33	5.0526e+06	14	3	0				MEL 30	7.69441e+08	6	2	0
	TET 34	4.07729e+08	20	4	0				MEL 33	1.58317e+07	1	1	0
	TET 35	1.62097e+08	31	7	0				MEL 35	3.96574e+06	0	0	0
	TET 36	3.53332e+07	3	1	0				MEL 4	5.80426e+07	1	1	0
	TET 38	5.09919e+08	0	0	0				MEL 8	4.345e+07	10	2	0
	TET 39	455579	7	2	0
	TET 40	2.55879e+06	8	2	0					Total	52	15	1
	TET 41	1.7162e+08	20	4	0
	TET 43	3.93635e+08	10	2	0
	TET 46	1.75646e+07	15	3	0
	TET 48	4.13602e+06	0	0	0
	TET 49	4.00829e+07	0	0	0
	TET 50	796827	0	0	0
	TET 51	3.26986e+09	15	3	0
	TET 53	3.90282e+07	4	1	0
	TET 54	3.8882e+08	13	3	0
	TET 56	4.72548e+08	0	0	0
	TET 58	2.63515e+06	6	2	0
	TET 6	2.17123e+08	47	10	0
	TET 7	6.94061e+07	1	1	0
	TET 8	2.78947e+06	4	1	0
	TET 9	2.67652e+06	0	0	0
		Total	274	63	3
Experiment 2
TET								MEL
	Parent	DENV copies	Larvae	Pools	Infected pools	DENV copies			Parent	DENV copies	Larvae	Pools	Infected pools	DENV copies
	TET 10	1.57285e+08	0	0	0				MEL 1	985473	6	2	1	19185.3
	TET 11	6.03873e+06	0	0	0				MEL 10	0	0	0	0
	TET 13	2.91587e+07	0	0	0				MEL 12	4.95958e+06	12	3	0
	TET 14	1.94673e+08	25	5	0				MEL 15	2.88769e+07	29	6	0
	TET 2	2.54646e+07	54	11	0				MEL 17	1.25428e+07	32	7	0
	TET 4	1.25951e+07	6	2	0				MEL 18	6.24379e+06	1	1	0
	TET 47	1.93548e+07	0	0	0				MEL 2	8.77095e+06	35	7	1	2772.57
	TET 5	1.47833e+07	3	1	0				MEL 20	1.71444e+06	12	3	0
	TET 52	376591	0	0	0				MEL 21	615674	0	0	0
	TET 6	5.94247e+07	25	5	0				MEL 26	6.4353e+06	0	0	0
	TET 7	1.06071e+07	0	0	0				MEL 28	13285.4	24	5	0
	TET 8	120894	0	0	0				MEL 3	4.20866e+06	3	1	0
									MEL 32	3.27578e+06	5	1	0
		Total	113	24	0				MEL 33	1.07662e+07	5	1	0
									MEL 34	732912	37	8	0
									MEL 36	7.10402e+06	1	1	0
									MEL 38	1.17017e+07	3	1	0
									MEL 39	6.70848e+06	0	0	0
									MEL 4	1.76701e+07	33	7	0
									MEL 41	1.63899e+06	6	2	0
									MEL 42	774184	0	0	0
									MEL 46	20541.3	3	1	0
									MEL 47	457774	3	1	0
									MEL 6	524541	21	5	0
									MEL 7	1.1193e+07	17	4	0
									MEL 8	1.43696e+07	63	13	0
									MEL 9	1.87158e+07	10	2	0
										Total	361	82	2
Experiment 3
TET								MEL
	Parent	DENV copies	Larvae	Pools	Infected pools	DENV copies			Parent	DENV copies	Larvae	Pools	Infected pools	DENV copies
	TET 11	5.43446e+07	45	9	1	569.776			MEL 10	284845	9	2	0
	TET 23	1.0435e+07	7	2	0				MEL 11	2.59747e+06	8	2	0
	TET 24	3.44151e+07	0	0	0				MEL 13	3.58053e+06	2	1	0
	TET 28	1.27858e+06	1	1	0				MEL 15	3.17125e+07	13	3	0
	TET 29	1.03886e+06	0	0	0				MEL 19	1.50598e+07	18	4	0
	TET 30	1.64912e+08	0	0	0				MEL 2	3.59055e+06	4	1	0
	TET 4	7.54761e+07	37	8	0				MEL 20	1.89492e+06	24	5	0
	TET 44	1.58035e+06	3	1	0				MEL 22	45096.7	0	0	0
	TET 45	4.04797e+07	37	8	0				MEL 23	723217	20	4	0
	TET 46	2.6498e+08	18	4	0				MEL 24	64567.8	30	6	0
	TET 47	1.91655e+07	45	9	0				MEL 26	2.69167e+06	1	1	0
	TET 48	770155	38	8	0				MEL 27	28833.2	2	1	0
	TET 50	98746.2	1	1	0				MEL 28	6.35314e+06	1	1	0
	TET 51	2.35991e+07	41	9	0				MEL 29	6.52442e+06	2	1	0
	TET 52	1.27726e+06	2	1	0				MEL 3	227152	0	0	0
	TET 53	2.56992e+06	7	2	0				MEL 32	1.07246e+07	0	0	0
	TET 7	1.17212e+07	0	0	0				MEL 33	1.7772e+07	23	5	0
									MEL 35	4.6718e+06	37	8	0
		Total	282	63	1				MEL 36	123344	0	0	0
									MEL 39	33003.9	1	1	0
									MEL 40	3.75859e+06	19	4	0
									MEL 41	1.58408e+06	6	2	0
									MEL 42	2.78994e+06	2	1	0
									MEL 45	1.06659e+06	0	0	0
									MEL 46	545068	5	1	0
									MEL 47	199617	28	6	0
									MEL 48	4.74457e+06	0	0	0
									MEL 49	6.70666e+06	15	3	0
									MEL 5	4.01715e+06	61	13	0
									MEL 53	846426	0	0	0
									MEL 56	7459.26	1	1	0
									MEL 57	5.31806e+06	21	5	0
									MEL 58	1.32442e+07	15	3	0
									MEL 61	800681	0	0	0
									MEL 62	6.58972e+06	0	0	0
									MEL 63	6.20753e+06	0	0	0
									MEL 7	2.4641e+06	10	2	0
									MEL 8	2.45762e+07	5	1	0
									MEL 9	372915	2	1	0
										Total	385	89	0

## Sheet: Ovary infections
Additional File 1: Overview of vertical transmission experiments						Notes: DENV copies represents copies per 1ug of total RNA, based on the mean of duplicates analysed via RT-qPCR, and adjusted for dilution factors
Tab 6: RT-qPCR data for ovary infection experiments						TET refers to parents and larvae without Wolbachia infection
						MEL refers to parents and larvae with wMel infection
Experiment 1 - DENV-4 Oral Infection
TET				MEL
	Mosquito	DENV Copies			Mosquito	DENV Copies
	TET 1	0			MEL 1	0
	TET 10	92621.7			MEL 10	0
	TET 11	48890.5			MEL 11	0
	TET 12	331722			MEL 12	0
	TET 13	49341.2			MEL 13	0
	TET 14	65193.4			MEL 14	0
	TET 16	45156.9			MEL 15	0
	TET 17	5.12593e+07			MEL 16	0
	TET 18	3.38809e+06			MEL 17	0
	TET 19	8498.43			MEL 18	0
	TET 2	0			MEL 19	4600.64
	TET 20	2466.49			MEL 2	0
	TET 21	0			MEL 20	1279.06
	TET 23	1.21046e+07			MEL 21	0
	TET 3	0			MEL 22	0
	TET 4	9104.44			MEL 23	0
	TET 5	1.11395e+06			MEL 24	0
	TET 6	346612			MEL 25	0
	TET 7	481374			MEL 26	0
	TET 8	0			MEL 27	2337.16
	TET 9	591647			MEL 28	1790.67
					MEL 29	0
					MEL 3	0
					MEL 30	2946.46
					MEL 31	0
					MEL 32	3904.95
					MEL 4	0
					MEL 5	0
					MEL 6	0
					MEL 7	0
					MEL 8	0
					MEL 9	2660.53
Experiment 2 - DENV-1 Injection
TET				MEL
	Mosquito	DENV Copies			Mosquito	DENV Copies
	TET 1	8.16796e+07			MEL 1	9530.17
	TET 10	5.63179e+07			MEL 10	603815
	TET 11	3770.51			MEL 11	102768
	TET 12	1.01035e+06			MEL 12	22088.9
	TET 13	311144			MEL 13	3.78979e+06
	TET 14	1.48336e+09			MEL 14	810865
	TET 15	6.07883e+09			MEL 15	2.33064e+06
	TET 16	1.45366e+07			MEL 16	381558
	TET 17	5774.38			MEL 17	6.9237e+06
	TET 18	6.91813e+08			MEL 18	1.80458e+06
	TET 19	1.14449e+08			MEL 19	216901
	TET 2	7.25747e+08			MEL 2	806663
	TET 20	3.51329e+07			MEL 20	9.1052e+07
	TET 3	418895			MEL 3	1.76746e+06
	TET 4	5.83313e+07			MEL 4	476009
	TET 5	2761.71			MEL 5	1.19352e+06
	TET 6	1.08912e+07			MEL 6	40403.4
	TET 7	8.38982e+06			MEL 7	0
	TET 8	2851.41			MEL 8	734716
	TET 9	7.46456e+07			MEL 9	65619.1
Experiment 3 - DENV-4 Injection
TET				MEL
	Mosquito	DENV Copies			Mosquito	DENV Copies
	TET 1	4.65596e+06			MEL 1	12738
	TET 10	2.35007e+07			MEL 10	376664
	TET 11	2795.72			MEL 13	316212
	TET 12	38802			MEL 14	93422.7
	TET 13	14144.3			MEL 15	152127
	TET 14	3.03921e+07			MEL 17	188116
	TET 15	1.33827e+08			MEL 18	184574
	TET 16	202237			MEL 19	9477.01
	TET 17	0			MEL 2	719427
	TET 18	2.75723e+07			MEL 20	1.75117e+06
	TET 19	5.414e+06			MEL 21	4.00183e+06
	TET 2	840358			MEL 22	20854
	TET 20	462061			MEL 23	82118.1
	TET 21	0			MEL 24	470963
	TET 3	614315			MEL 3	780367
	TET 4	53421.5			MEL 4	83514.5
	TET 5	1.59161e+06			MEL 5	161638
	TET 6	410950			MEL 6	45033.3
	TET 7	333932			MEL 7	345346
	TET 8	569803			MEL 8	133141
	TET 9	2.99782e+07			MEL 9	140907
